# Supplementary material for: Significance of the Number and the Location of Metastatic Lymph Nodes in Locally Recurrent or Persistent Cervical Cancer Patients Treated with Salvage Hysterectomy plus Lymphadenectomy
Source: Curr Oncol. 2022 Jul 11;29(7):4856–67. doi: 10.3390/curroncol29070385 (PMC9315867; doi:10.3390/curroncol29070385)
Supplement: Supplementary file 1 [file curroncol-29-00385-s001.zip]

Archive with 1 entries (1 files):
- curroncol-1755572-SI.pdf
